# Supplementary material for: Natural Products Induce Different Anti-Tumor Immune Responses in Murine Models of 4T1 Mammary Carcinoma and B16-F10 Melanoma
Source: Int J Mol Sci. 2023 Nov 24;24(23):16698. doi: 10.3390/ijms242316698 (PMC10706186; doi:10.3390/ijms242316698)
Supplement: Supplementary file 1 [file ijms-24-16698-s001.zip]

Archive with 1 entries (1 files):
- ijms-2695171-supplementary.pdf
